# Supplementary material for: Association between clinical antibiotic resistance and susceptibility of Pseudomonas in the cystic fibrosis lung
Source: Evol Med Public Health. 2016 May 21;2016(1):182–94. doi: 10.1093/emph/eow016 (PMC4906436; doi:10.1093/emph/eow016)
Supplement: Supplementary Data [file eow016_Supp.zip]

Archive with 6 entries (6 files):
- figS5.tif
- TableS2.xlsx
- figS1.tif
- figS2.tif
- figS3.tif
- figS4.tif
